# Supplementary material for: Light-Mediated 3D-Printed Wound Dressings Based on Natural Polymers with Improved Adhesion and Antioxidant Properties
Source: Polymers (Basel). 2025 Apr 20;17(8):1114. doi: 10.3390/polym17081114 (PMC12031436; doi:10.3390/polym17081114)
Supplement: Supplementary file 1 [file polymers-17-01114-s001.zip]

Archive with 3 entries (2 files):
- polymers-3588011-supplementary/
- polymers-3588011-supplementary/polymers-3588011-supplementary M1.mp4
- polymers-3588011-supplementary/polymers-3588011-supplementary SI_CTP_v2.pdf
